# Supplementary material for: Activation of the Innate Immune System in Brain-Dead Donors Can Be Reduced by Luminal Intestinal Preservation During Organ Procurement Surgery - A Porcine Model
Source: Transpl Int. 2024 Oct 31;37:13569. doi: 10.3389/ti.2024.13569 (PMC11560447; doi:10.3389/ti.2024.13569)
Supplement: Supplementary file 1 [file DataSheet1.zip]

Archive with 3 entries (3 files):
- Supplementary figure 1.tif
- __MACOSX/._Supplementary figure 1.tif
- Supplementary figure 2.tiff
